# Supplementary material for: Potential drug targets for Neuromyelitis optica spectrum disorders (NMOSD): A Mendelian randomization analysis
Source: PLoS One. 2025 Apr 28;20(4):e0322098. doi: 10.1371/journal.pone.0322098 (PMC12083898; doi:10.1371/journal.pone.0322098)
Supplement: S1 Table — (XLSX) [file pone.0322098.s002.xlsx]

## Sheet: Sheet1
Tissue	exposure	UniProt	SNP	chr.exposure	pos.exposure	effect_allele.exposure	other_allele.exposure	eaf.exposure	beta.exposure	se.exposure	pval.exposure	samplesize.exposure	Author	id.exposure	F_statistics
CSF	6-Phosphogluconate dehydrogenase	P52209	rs141107515	1	10461933	G	A	0.977015	-0.184683	0.0203151	9.82213e-20	835	Yang	P52209	82.6445
CSF	AK1A1	P14550	rs2229540	1	46032311	G	A	0.046123	-0.191302	0.0120299	6.12071e-57	835	Yang	P14550	252.879
CSF	Apo E2	P02649	rs71352238	19	45394336	G	A	0.191255	0.0225666	0.00389151	6.67415e-09	835	Yang	P02649	33.6275
CSF	Apo L1	O14791	rs10854688	22	36653854	T	C	0.698962	-0.0590411	0.010525	2.02783e-08	835	Yang	O14791	31.4677
CSF	ARMEL	Q49AH0	rs72772417	10	14873794	T	C	0.0440781	0.0876585	0.0103246	2.06173e-17	835	Yang	Q49AH0	72.0845
CSF	ART	O00253	rs9928014	16	67991427	T	C	0.938837	0.0836056	0.0135159	6.18128e-10	835	Yang	O00253	38.2633
CSF	ARTS1	Q9NZ08	rs17482078	5	96118866	T	C	0.188919	-0.245997	0.0119093	8.64477e-95	835	Yang	Q9NZ08	426.665
CSF	Arylsulfatase A	P15289	rs6151419	22	51064915	G	A	0.840273	-0.0670549	0.00729667	3.93584e-20	835	Yang	P15289	84.4524
CSF	ASAH2	Q9NR71	rs2813302	10	52012044	G	A	0.267403	-0.0600622	0.00594616	5.46766e-24	835	Yang	Q9NR71	102.03
CSF	ASAHL	Q02083	rs66498356	4	76857064	G	C	0.718645	-0.134239	0.00746025	2.1747e-72	835	Yang	Q02083	323.781
CSF	ATS13	Q76LX8	rs34265876	9	136287207	G	A	0.0800971	-0.0810075	0.012265	3.98158e-11	835	Yang	Q76LX8	43.6229
CSF	B7-H1	Q9NZQ7	rs7048841	9	5460801	T	C	0.472129	0.047533	0.00446391	1.77584e-26	835	Yang	Q9NZQ7	113.386
CSF	B7-H2	O75144	rs56124762	21	45658474	G	A	0.238213	-0.103022	0.0063329	1.67221e-59	835	Yang	O75144	264.639
CSF	BSP	P21815	rs6855426	4	88646335	G	A	0.719692	0.135501	0.0237828	1.21624e-08	835	Yang	P21815	32.4608
CSF	BST1	Q10588	rs7683000	4	15647074	G	A	0.162342	-0.179222	0.00939051	3.33719e-81	835	Yang	Q10588	364.254
CSF	C1-Esterase Inhibitor	P05155	rs11603020	11	57374332	G	A	0.258839	-0.054944	0.00576479	1.55823e-21	835	Yang	P05155	90.8394
CSF	CAPG	P40121	rs3770102	2	85637837	A	C	0.39397	0.0333235	0.00514727	9.54331e-11	835	Yang	P40121	41.9129
CSF	Carbonic Anhydrase IV	P22748	rs62083731	17	58262406	T	C	0.960878	-0.10296	0.0141736	3.75156e-13	835	Yang	P22748	52.7691
CSF	CATF	Q9UBX1	rs572846	11	66331458	G	A	0.564462	-0.0246714	0.004517	4.71065e-08	835	Yang	Q9UBX1	29.8324
CSF	Cathepsin B	P07858	rs1736065	8	11685453	G	A	0.251177	0.0545875	0.00514464	2.66173e-26	835	Yang	P07858	112.584
CSF	Cathepsin H	P09668	rs2869887	15	79155033	A	C	0.235913	-0.0744228	0.00846944	1.53308e-18	835	Yang	P09668	77.2152
CSF	Cathepsin S	P25774	rs41271951	1	150737220	G	A	0.0708024	-0.124607	0.008779	1.00134e-45	835	Yang	P25774	201.463
CSF	CBPE	P16870	rs11736871	4	166336382	T	C	0.689751	0.0284618	0.00453148	3.36615e-10	835	Yang	P16870	39.4497
CSF	CD30 Ligand	P32971	rs3181370	9	117665752	G	A	0.3998	-0.0296433	0.004269	3.81563e-12	835	Yang	P32971	48.217
CSF	CD5L	O43866	rs6427401	1	157748564	G	A	0.496309	0.0593939	0.0105475	1.79071e-08	835	Yang	O43866	31.7092
CSF	CDON	Q4KMG0	rs76617496	11	125870397	G	A	0.0367647	0.136466	0.0124256	4.63026e-28	835	Yang	Q4KMG0	120.619
CSF	Chitotriosidase-1	Q13231	rs2244385	1	203191262	G	C	0.176985	-0.28168	0.0230788	2.91887e-34	835	Yang	Q13231	148.965
CSF	CLC7A	Q9BXN2	rs16909966	12	10224430	C	A	0.0739191	-0.118182	0.00903747	4.46303e-39	835	Yang	Q9BXN2	171.005
CSF	CNTN2	Q02246	rs2242001	1	205031744	G	A	0.842194	-0.0877676	0.00605492	1.29802e-47	835	Yang	Q02246	210.113
CSF	Coagulation Factor V	P12259	rs966751	1	169486141	G	C	0.0500668	-0.106112	0.0120489	1.28811e-18	835	Yang	P12259	77.5591
CSF	Coagulation Factor VII	P08709	rs488703	13	113770876	G	A	0.877248	-0.165473	0.0108134	7.34078e-53	835	Yang	P08709	234.171
CSF	Collectin Kidney 1	Q9BWP8	rs10206003	2	3672670	G	A	0.121677	0.204862	0.0140327	2.85473e-48	835	Yang	Q9BWP8	213.127
CSF	complement factor H-related 5	Q9BXR6	rs35662416	1	196967354	G	A	0.978037	-0.163473	0.0228649	8.709e-13	835	Yang	Q9BXR6	51.1155
CSF	CREL1	Q96HD1	rs58020561	3	10054682	G	A	0.28318	-0.0583374	0.00682588	1.26873e-17	835	Yang	Q96HD1	73.0427
CSF	Cripto	P13385	rs11713041	3	46770034	T	C	0.941238	0.175753	0.0216506	4.75168e-16	835	Yang	P13385	65.8968
CSF	Cyclophilin F	P30405	rs11002931	10	81094251	C	A	0.265292	-0.0338668	0.00395178	1.03476e-17	835	Yang	P30405	73.4451
CSF	Cystatin M	Q15828	rs610497	11	65765551	G	A	0.229694	0.131858	0.0071373	3.31356e-76	835	Yang	Q15828	341.307
CSF	DC-SIGN	Q9NNX6	rs1010047	19	7793502	G	A	0.541583	-0.0341856	0.00537876	2.0753e-10	835	Yang	Q9NNX6	40.3944
CSF	DERM	Q07507	rs545833	1	168689940	T	C	0.270126	0.0653177	0.006357	9.1418e-25	835	Yang	Q07507	105.574
CSF	DLL1	O00548	rs9348260	6	170516123	G	A	0.315037	0.0282914	0.00509402	2.7945e-08	835	Yang	O00548	30.8452
CSF	DPP2	Q9UHL4	rs6420280	9	140002501	T	C	0.219286	-0.0574942	0.00393408	2.27412e-48	835	Yang	Q9UHL4	213.58
CSF	ECM1	Q16610	rs7002	1	150445819	G	A	0.368704	-0.0231793	0.00350005	3.53042e-11	835	Yang	Q16610	43.8582
CSF	EGF	P01133	rs10488881	4	110877416	T	A	0.32953	0.0353458	0.0062474	1.5343e-08	835	Yang	P01133	32.0094
CSF	EMR2	Q9UHX3	rs11880837	19	14808453	G	A	0.704746	0.0536702	0.00514078	1.6266e-25	835	Yang	Q9UHX3	108.995
CSF	Endocan	Q9NQ30	rs4865911	5	54324920	G	A	0.38676	0.0351592	0.00570558	7.17211e-10	835	Yang	Q9NQ30	37.9733
CSF	EphA1	P21709	rs7792781	7	143107026	T	C	0.0720993	-0.126315	0.00924796	1.79201e-42	835	Yang	P21709	186.56
CSF	ERBB1	P00533	rs6957408	7	54923277	T	C	0.160252	-0.0400536	0.00669345	2.17726e-09	835	Yang	P00533	35.8082
CSF	Esterase D	P10768	rs8192887	13	47362478	T	C	0.0965909	-0.203704	0.0121741	7.58325e-63	835	Yang	P10768	279.98
CSF	FAM3B	P58499	rs2838014	21	42697714	G	C	0.192361	0.246444	0.00915178	1.01786e-159	835	Yang	P58499	725.146
CSF	FAM3D	Q96BQ1	rs4020782	3	58648031	T	C	0.120173	-0.0760098	0.010899	3.08024e-12	835	Yang	Q96BQ1	48.6369
CSF	Fas, soluble	P25445	rs4406737	10	90759724	G	A	0.537259	0.0599798	0.00478026	4.1082e-36	835	Yang	P25445	157.437
CSF	FCG2B	P31994	rs4657041	1	161478859	T	C	0.496423	0.32685	0.0118739	8.38531e-167	835	Yang	P31994	757.726
CSF	FGF-19	O95750	rs4980680	11	69523592	G	A	0.849931	-0.0848136	0.00877819	4.37845e-22	835	Yang	O95750	93.3515
CSF	FGF-19	O95750	rs7480286	11	69664318	T	A	0.643635	0.0374192	0.0067633	3.15365e-08	835	Yang	O95750	30.6106
CSF	FSTL3	O95633	rs2301742	19	675513	C	A	0.446416	-0.0262986	0.00393592	2.36203e-11	835	Yang	O95633	44.645
CSF	FUT5	Q11128	rs78114888	19	5947688	G	A	0.844535	0.127027	0.00815949	1.20101e-54	835	Yang	Q11128	242.363
CSF	Galectin-3	P17931	rs76426991	14	55600939	G	A	0.918955	-0.0878037	0.00652314	2.67696e-41	835	Yang	P17931	181.181
CSF	Galectin-8	O00214	rs16833818	1	236701459	G	C	0.672263	-0.0329971	0.0036782	2.93884e-19	835	Yang	O00214	80.4785
CSF	Gelsolin	P06396	rs76098787	9	124047836	T	C	0.960784	0.0570599	0.00818039	3.05423e-12	835	Yang	P06396	48.6535
CSF	Glutathione S-transferase Pi	P09211	rs4891	11	67353970	G	A	0.352075	-0.100814	0.00578214	4.44227e-68	835	Yang	P09211	303.994
CSF	GPC5	P78333	rs9523318	13	92035073	G	A	0.599515	0.0363543	0.00547322	3.09009e-11	835	Yang	P78333	44.119
CSF	GPC5	P78333	rs4331227	13	92485166	T	C	0.642857	0.0310598	0.00551962	1.83195e-08	835	Yang	P78333	31.665
CSF	GPNMB	Q14956	rs858274	7	23294668	T	C	0.544177	-0.114033	0.0059569	1.10666e-81	835	Yang	Q14956	366.455
CSF	GPVI	Q9HCN6	rs1613662	19	55536595	G	A	0.172987	-0.096034	0.00909451	4.58798e-26	835	Yang	Q9HCN6	111.504
CSF	Granulysin	P22749	rs12151621	2	85934499	C	A	0.760187	0.211822	0.0144701	1.59359e-48	835	Yang	P22749	214.288
CSF	Growth hormone receptor	P10912	rs58934290	5	42640886	G	A	0.269282	0.0448098	0.00705176	2.09223e-10	835	Yang	P10912	40.3786
CSF	Haptoglobin, Mixed Type	P00738	rs77303550	16	72079657	T	C	0.193266	0.711755	0.0667807	1.59833e-26	835	Yang	P00738	113.595
CSF	HCC-4	O15467	rs74842203	17	34304680	T	C	0.0216718	-0.216248	0.0328726	4.75642e-11	835	Yang	O15467	43.2749
CSF	Heparin cofactor II	P05546	rs165818	22	21122412	T	C	0.414943	0.0352528	0.00511127	5.30848e-12	835	Yang	P05546	47.5696
CSF	HGF	P14210	rs10248271	7	81417306	T	G	0.77038	-0.0432409	0.00588803	2.07507e-13	835	Yang	P14210	53.9324
CSF	HGFA	Q04756	rs1203107	4	3459849	T	C	0.105299	-0.231892	0.0165646	1.57507e-44	835	Yang	Q04756	195.979
CSF	HPLN1	P10915	rs4274957	5	83207463	G	A	0.323864	0.193551	0.00826344	2.5164e-121	835	Yang	P10915	548.617
CSF	IDUA	P35475	rs35220088	4	1010251	G	C	0.635088	0.0711615	0.0052938	3.41122e-41	835	Yang	P35475	180.699
CSF	IFN-a/b R1	P17181	rs12483293	21	34716789	C	A	0.272485	0.0237969	0.00428739	2.84952e-08	835	Yang	P17181	30.8074
CSF	IGF-II receptor	P11717	rs628031	6	160560845	G	A	0.625083	-0.0348801	0.00423155	1.68143e-16	835	Yang	P11717	67.9447
CSF	IL-1 R AcP	Q9NPH3	rs9813227	3	190340177	C	A	0.847638	0.161939	0.00881443	2.20016e-75	835	Yang	Q9NPH3	337.532
CSF	IL-1 R4	Q01638	rs10178436	2	102926511	G	A	0.463667	0.310681	0.0105531	1.70536e-190	835	Yang	Q01638	866.696
CSF	IL-1 sRI	P14778	rs6722640	2	102661613	T	A	0.420888	0.0362003	0.00403979	3.2193e-19	835	Yang	P14778	80.2984
CSF	IL-1 sRII	P27930	rs7561460	2	102617204	G	A	0.395264	-0.0374856	0.00658103	1.22646e-08	835	Yang	P27930	32.4445
CSF	IL-16	Q14005	rs17875509	15	81590775	G	C	0.903409	-0.0699534	0.00641748	1.14699e-27	835	Yang	Q14005	118.82
CSF	IL-17 sR	Q96F46	rs2286951	22	17612744	G	A	0.794396	0.0628858	0.00761901	1.5343e-16	835	Yang	Q96F46	68.1253
CSF	IL-18 Ra	Q13478	rs1362350	2	102951798	G	C	0.509699	0.143705	0.00523964	1.32522e-165	835	Yang	Q13478	752.213
CSF	IL-22	Q9GZX6	rs11177138	12	68652776	G	A	0.806462	-0.0709875	0.00492861	4.94314e-47	835	Yang	Q9GZX6	207.451
CSF	IL-34	Q6ZMJ4	rs36097154	16	70662816	G	A	0.662099	-0.0481883	0.00371146	1.51473e-38	835	Yang	Q6ZMJ4	168.575
CSF	IL-6 sRa	P08887	rs4129267	1	154426264	T	C	0.409606	0.11181	0.00512125	1.13843e-105	835	Yang	P08887	476.661
CSF	IL-9	P15248	rs2069885	5	135228165	G	A	0.876923	-0.11493	0.00981612	1.1559e-31	835	Yang	P15248	137.084
CSF	IL-9	P15248	rs7711775	5	135270062	A	C	0.0339041	0.140559	0.0248406	1.52753e-08	835	Yang	P15248	32.018
CSF	ILT-2	Q8NHL6	rs2114511	19	55145093	G	C	0.933198	-0.229846	0.0151633	6.70529e-52	835	Yang	Q8NHL6	229.766
CSF	Kallikrein 11	Q9UBX7	rs2691258	19	51517286	G	A	0.417184	0.0826901	0.00667108	2.77051e-35	835	Yang	Q9UBX7	153.644
CSF	kallikrein 8	O60259	rs2659091	19	51446530	G	A	0.624659	-0.0465902	0.00523658	5.73384e-19	835	Yang	O60259	79.1579
CSF	Layilin	Q6UX15	rs674230	11	111437887	G	A	0.648199	-0.077456	0.00659539	7.58509e-32	835	Yang	Q6UX15	137.921
CSF	LEG9	O00182	rs3794195	17	25959355	G	A	0.216892	-0.0261146	0.00387595	1.61025e-11	835	Yang	O00182	45.3952
CSF	LRP8	Q14114	rs12031155	1	53714139	T	C	0.389222	0.0508676	0.00586483	4.19692e-18	835	Yang	Q14114	75.2265
CSF	Luteinizing hormone	P01215, P01229	rs75287599	19	49517140	T	C	0.0732695	-0.189818	0.019496	2.11166e-22	835	Yang	P01215, P01229	94.7949
CSF	LY86	O95711	rs7757934	6	6578927	G	A	0.272029	-0.0374461	0.00408932	5.33322e-20	835	Yang	O95711	83.8517
CSF	Lysozyme	P61626	rs57954211	12	69748397	C	A	0.567831	-0.0811215	0.00488232	5.39433e-62	835	Yang	P61626	276.07
CSF	MIA	Q16674	rs13108	19	41271104	G	A	0.0841683	0.0799671	0.0127835	3.96223e-10	835	Yang	Q16674	39.1314
CSF	MIC-1	Q99988	rs7251610	19	18489734	T	C	0.316818	-0.0465713	0.00641472	3.86889e-13	835	Yang	Q99988	52.7086
CSF	MIP-5	Q16663	rs7208990	17	34329475	G	C	0.0627178	0.145186	0.0106481	2.48112e-42	835	Yang	Q16663	185.912
CSF	MMEL1	Q495T6	rs10909839	1	2708430	G	A	0.672032	0.0914117	0.00491765	3.98332e-77	835	Yang	Q495T6	345.531
CSF	MMP-2	P08253	rs1347653	16	55505040	A	C	0.180508	-0.0317887	0.00416013	2.15074e-14	835	Yang	P08253	58.3891
CSF	MMP-8	P22894	rs1939020	11	102590717	T	G	0.917667	0.171833	0.0108691	2.68598e-56	835	Yang	P22894	249.933
CSF	MPIF-1	P55773	rs76480185	17	34350933	T	G	0.0241287	-0.0876615	0.0130725	2.00324e-11	835	Yang	P55773	44.9676
CSF	MSP	P26927	rs2172252	3	49678307	T	A	0.30672	-0.267813	0.0131992	1.57305e-91	835	Yang	P26927	411.688
CSF	N-terminal pro-BNP	P16860	rs12406383	1	11921993	C	A	0.727338	0.0522893	0.00586601	4.92499e-19	835	Yang	P16860	79.4583
CSF	NADPH-P450 Oxidoreductase	P16435	rs1057868	7	75615006	T	C	0.259506	-0.031595	0.00446967	1.56335e-12	835	Yang	P16435	49.9672
CSF	NAGK	Q9UJ70	rs9636398	2	71288817	G	A	0.824019	-0.030724	0.00493661	4.85537e-10	835	Yang	Q9UJ70	38.7346
CSF	NET4	Q9HB63	rs17287608	12	96119016	C	A	0.159532	-0.062989	0.0060995	5.32466e-25	835	Yang	Q9HB63	106.645
CSF	NID2	Q14112	rs6572807	14	52480621	G	A	0.273453	-0.0351089	0.0037239	4.17974e-21	835	Yang	Q14112	88.8872
CSF	Nidogen	P14543	rs2031487	1	236175339	G	A	0.533793	0.0214523	0.00354286	1.40343e-09	835	Yang	P14543	36.6641
CSF	NRP1	O14786	rs10827216	10	33509513	G	A	0.528466	-0.0224791	0.00388789	7.38944e-09	835	Yang	O14786	33.4295
CSF	OLR1	P78380	rs11611438	12	10318409	G	C	0.92151	-0.0724723	0.0102893	1.87507e-12	835	Yang	P78380	49.6105
CSF	Osteocalcin	P02818	rs9943105	1	156245245	T	C	0.502329	-0.0246995	0.00451843	4.59302e-08	835	Yang	P02818	29.8814
CSF	Osteopontin	P10451	rs36018630	4	88774669	T	C	0.203083	0.0389893	0.00655409	2.70028e-09	835	Yang	P10451	35.3889
CSF	P-Selectin	P16109	rs6678795	1	169533266	G	A	0.503672	0.0730929	0.00779148	6.52672e-21	835	Yang	P16109	88.0057
CSF	PAFAH	Q13093	rs6907892	6	46625886	T	C	0.361759	0.100342	0.00601286	1.60517e-62	835	Yang	Q13093	278.486
CSF	PCSK7	Q16549	rs8521	11	117067699	G	A	0.267465	-0.0886385	0.00489689	3.13028e-73	835	Yang	Q16549	327.646
CSF	PCSK9	Q8NBP7	rs499718	1	55512549	T	C	0.21409	-0.0901128	0.00751892	4.26829e-33	835	Yang	Q8NBP7	143.636
CSF	PDGF Rb	P09619	rs3776081	5	149532107	G	A	0.299245	-0.16661	0.00846645	3.27283e-86	835	Yang	P09619	387.258
CSF	Periostin	Q15063	rs9547908	13	38069809	T	C	0.674465	-0.0758963	0.00769954	6.37731e-23	835	Yang	Q15063	97.1653
CSF	PIGR	P01833	rs2275529	1	207119853	C	A	0.705745	0.108083	0.0143348	4.70234e-14	835	Yang	P01833	56.8505
CSF	PLXC1	O60486	rs2361355	12	94630029	G	A	0.437084	-0.0355831	0.00595779	2.33603e-09	835	Yang	O60486	35.6711
CSF	PPAC	P24666	rs57542652	2	228088	G	A	0.677473	0.236577	0.00827081	6.01722e-180	835	Yang	P24666	818.18
CSF	Prekallikrein	P03952	rs2304595	4	187172280	G	A	0.607477	0.0392912	0.00657057	2.23303e-09	835	Yang	P03952	35.759
CSF	PSMA	Q04609	rs138800869	11	49038966	G	A	0.958753	0.122141	0.013522	1.67422e-19	835	Yang	Q04609	81.5904
CSF	REG4	Q9BYZ8	rs2994816	1	120371217	G	A	0.245825	0.0494164	0.00740448	2.49171e-11	835	Yang	Q9BYZ8	44.5403
CSF	Semaphorin 3E	O15041	rs2535371	7	83147251	C	A	0.819612	-0.176884	0.0142988	3.77207e-35	835	Yang	O15041	153.031
CSF	sFRP-3	Q92765	rs78177114	2	183730429	G	A	0.0713807	0.0732512	0.00974679	5.67295e-14	835	Yang	Q92765	56.4815
CSF	sICAM-1	P05362	rs5498	19	10395683	G	A	0.424817	-0.170336	0.0050788	1e-200	835	Yang	P05362	1124.84
CSF	SIG14	Q08ET2	rs7250849	19	52158316	A	C	0.118839	-0.213572	0.0141822	3.00554e-51	835	Yang	Q08ET2	226.778
CSF	Siglec-3	P20138	rs3865444	19	51727962	C	A	0.701597	-0.160134	0.00715778	7.37378e-111	835	Yang	P20138	500.507
CSF	Siglec-7	Q9Y286	rs2075803	19	51628529	G	A	0.561585	0.041326	0.00663533	4.71885e-10	835	Yang	Q9Y286	38.7902
CSF	Siglec-9	Q9Y336	rs2673908	19	51627766	A	C	0.395381	1.12657	0.0315481	1e-200	835	Yang	Q9Y336	1275.17
CSF	sL-Selectin	P14151	rs72712053	1	169640642	T	G	0.759763	-0.0589202	0.00498226	2.86436e-32	835	Yang	P14151	139.855
CSF	SLAMF7	Q9NQ25	rs3766374	1	160720554	G	A	0.717096	-0.0967191	0.0076104	5.28357e-37	835	Yang	Q9NQ25	161.514
CSF	sLeptin R	P48357	rs6665672	1	66069020	G	A	0.814652	-0.2352	0.00749089	1e-200	835	Yang	P48357	985.843
CSF	Spondin-1	Q9HCB6	rs7935294	11	13963974	C	A	0.430194	0.0274456	0.00432957	2.31107e-10	835	Yang	Q9HCB6	40.1842
CSF	SREC-I	Q14162	rs62088045	17	1545333	T	C	0.0338245	0.154818	0.0143885	5.32428e-27	835	Yang	Q14162	115.775
CSF	sTie-1	P35590	rs3768046	1	43766426	G	A	0.635389	-0.0291955	0.00521062	2.1058e-08	835	Yang	P35590	31.3945
CSF	Tenascin	P24821	rs72758637	9	117805201	G	C	0.157664	0.21094	0.00906676	9.98204e-120	835	Yang	P24821	541.27
CSF	Testican-2	Q92563	rs1245546	10	73846826	T	C	0.484828	-0.050451	0.00497486	3.62659e-24	835	Yang	Q92563	102.844
CSF	TFPI	P10646	rs13035938	2	188390112	G	A	0.262887	0.0293635	0.00524121	2.11369e-08	835	Yang	P10646	31.3872
CSF	TIG2	Q99969	rs10282458	7	150045302	G	A	0.728883	0.0192769	0.00338426	1.22615e-08	835	Yang	Q99969	32.445
CSF	TIMD3	Q8TDQ0	rs6874178	5	156530149	T	A	0.816566	0.0909462	0.00701162	1.79198e-38	835	Yang	Q8TDQ0	168.241
CSF	TNFSF15	O95150	rs6478109	9	117568766	G	A	0.714524	0.0581364	0.00520796	6.18792e-29	835	Yang	O95150	124.612
CSF	TPSB2	P20231	rs1054648	16	1271471	T	C	0.104447	0.457599	0.0230034	4.70998e-88	835	Yang	P20231	395.718
CSF	TrATPase	P13686	rs8112083	19	11707266	G	A	0.284775	0.045859	0.00519346	1.04548e-18	835	Yang	P13686	77.9713
CSF	TSG-6	P98066	rs6433375	2	152208657	G	A	0.522004	0.0521653	0.0074451	2.44076e-12	835	Yang	P98066	49.0933
CSF	TSP4	P35443	rs2438638	5	79390200	G	A	0.650216	0.0395023	0.00504361	4.79607e-15	835	Yang	P35443	61.3425
CSF	ULBP-3	Q9BZM4	rs12661513	6	150373839	C	A	0.865886	-0.0677042	0.00542413	9.35689e-36	835	Yang	Q9BZM4	155.801
CSF	Vitronectin	P04004	rs708100	17	26688663	G	A	0.525384	-0.41848	0.0139205	1.51146e-198	835	Yang	P04004	903.737
CSF	vWF	P04275	rs1558325	12	6289108	G	A	0.558882	0.0374385	0.00643404	5.92648e-09	835	Yang	P04275	33.8587
CSF	WFKN2	Q8TEU8	rs11868519	17	48920101	T	C	0.654996	0.130114	0.0075478	1.36159e-66	835	Yang	Q8TEU8	297.171
CSF	YKL-40	P36222	rs880633	1	203152801	G	A	0.500681	0.195833	0.00674056	1.41389e-185	835	Yang	P36222	844.072
